# Supplementary material for: Resistance Profiling of Predominant Non–E. coli Enterobacteriaceae Isolated From Humans, Food Animals, and the Environment in the Fako Division of Cameroon
Source: Biomed Res Int. 2025 Jun 23;2025:3947539. doi: 10.1155/bmri/3947539 (PMC12208769; doi:10.1155/bmri/3947539)
Supplement: Supporting Information 3 — AST raw data containing diameter of zone of inhibition. [file 3947539.f3.xlsx]

## Sheet: Feuil1
Code	Genus	Source	Locality	cefepime	FEP	cefixime	CFM	ceftazidime	CAZ	cefotaxime	CTX	ceftriaxone	CRO	nalidixic acid	NA	ofloxacin	OFX	norfloxacin	NOR	ciprofloxacin	CIP	amoxicillin	AX	ampicillin	AM	amoxicillin-clavulanic acid	AMC	imipenem	IPM	aztreonam	ATM	trim/sulph	SXT	chloramphenicol	C	azithromycin	AZM	amikacin	AK	tetracycline	TE
ma200li	Enterobacter	Human	Limbe	21	I	16	I	19	I	30	S	27	S	20	S	30	S	30	S	36	S	10	R	0	R	0	R	28	S	30	S	30	S	30	S	15	S	23	S	18	S
ab106li	Enterobacter	Human	Limbe			23	S	23	S	31	S	25	S	9	R	15	I	0	R	27	S	30	S	28	S	23	S	32	S	0	R	27	S	34	S	22	S	26	S
fc167li	Citrobacter	Human	Limbe	17	R	19	S	21	S	29	S	28	S	23	S	28	S	30	S	30	S	31	S	20	S	27	S	30	S	30	S	32	S	30	S	25	S	22	S	17	S
fb164li	Salmonella	Human	Limbe	20	I	13	R	14	R	26	S	12	R	0	R	32	S	8	R	22	I	0	R	0	R	0	R	29	S	0	R	18	S	8	R	10	R	29	S	30	S
fw104li	Enterobacter	Human	Limbe	26	S	20	S	21	S	28	S	23	S	19	S	27	S	24	S	26	S	32	S	16	I	22	S	32	S	38	S	0	R	30	S	20	S	28	S	0	R
ab85li	Enterobacter	Human	Limbe			19	S	24	S	27	S	30	S	24	S	32	S	32	S	32	S	0	R	0	R	0	R	28	S	32	S	30	S	28	S	22	S	21	S
bbj202li	Enterobacter	Human	Limbe			14	R	16	R	26	S	29	S	11	R	17	S	21	S	29	S	8	R	0	R	0	R	29	S	0	R	14	I	29	S	16	S	28	S
ms207li	Enterobacter	Human	Limbe	28	S	20	S	22	S	20	R	26	S	24	S	20	S	26	S	30	S	0	R	0	R	8	R	30	S	22	S	17	S	25	S	13	S	27	S	18	S
ts140li	Enterobacter	Human	Limbe	16	R	12	R	13	R	26	S	32	S	23	S	24	S	36	S	38	S	0	R	0	R	11	R	31	S	40	S	30	S	32	S	19	S	22	S	17	S
ns209li	Enterobacter	Human	Limbe	22	I	12	R	9	R	22	R	16	R	19	S	31	S	26	S	36	S	0	R	0	R	0	R	16	R	32	S	32	S	14	I	18	S	13	R	16	S
tc159li	Citrobacter	Human	Limbe			9	R	11	R	21	R	8	R	8	R	25	S	24	S	30	S	0	R	0	R	0	I	18	S	16	R	10	R	21	S	15	S	18	S
pd156li	Citrobacter	Human	Limbe			21	S	18	I	27	S	29	S	10	R	11	R	14	I	23	I	29	S	0	S	18	S	30	S	0	R	0	R	26	S	26	S	25	S
en105li	Enterobacter	Human	Limbe	19	I	20	S	23	S	27	S	28	S	23	S	29	S	24	S	24	S	12	R	10	R	11	R	29	S	30	S	25	S	20	S	19	S	22	S	17	S
fa180li	Enterobacter	Human	Limbe			8	R	10	R	29	S	14	R	0	R	24	S	30	S	30	S	0	R	0	R	0	I	30	S	11	R	9	R	25	S	18	S	21	S
m06tcc	Enterobacter	Human	Tiko	15	R	12	R	8	R	0	R	15	R	0	R	30	S	26	S	27	S	0	R	0	R	12	R	30	S	25	S	0	R	28	S	12	R	29	S	15	S
vq145tcc	Enterobacter	Human	Tiko			15	R	17	R	26	S	24	S	9	R	32	S	11	R	28	S	9	R	8	R	9	R	41	S	14	R	0	R	22	S	14	S	27	S
mg185	Enterobacter	Human	Tiko			18	I	21	S	29	S	26	S	25	S	34	S	18	S	26	S	10	R	9	R	9	R	29	S	24	S	20	S	20	S	28	S	28	S
le148tcc	Enterobacter	Human	Tiko			9	R	12	R	26	S	23	S	14	I	28	S	34	S	40	S	0	R	10	R	0	R	27	S	26	S	0	R	24	S	18	S	23	S
nr207tcc	Enterobacter	Human	Tiko			19	S	21	S	27	S	31	S	24	S	26	S	17	S	20	R	10	R	9	R	8	R	32	S	26	S	21	S	38	S	25	S	30	S
om136tcc	Enterobacter	Human	Tiko	20	I	21	S	22	S	27	S	29	S	24	S	21	S	23	S	27	S	0	R	0	R	0	R	29	S	38	S	28	S	29	S	11	R	20	S	21	S
wf170tcc	Salmonella	Human	Tiko			20	S	19	I	18	R	25	S	19	S	19	S	30	S	32	S	0	R	0	R	0	R	30	S	30	S	30	S	33	S	18	S	22	S
fw12tcc	Enterobacter	Human	Tiko			11	R	14	R	29	S	26	S	13	R	14	I	8	R	19	R	32	S	20	S	19	S	29	S	14	R	9	R	26	S	15	S	21	S
gn270tcc	Enterobacter	Human	Tiko			22	S	20	I	25	I	20	I	21	S	24	S	34	S	24	I	0	R	0	R	8	R	27	S	9	R	10	R	28	S	16	S	20	S
gf91tcc	Enterobacter	Human	Tiko	21	I	19	S	13	R	26	S	28	S	14	I	27	S	27	S	19	S	9	R	22	S	7	R	30	S	0	R	22	S	22	S	18	S	20	S	16	S
kt241tcc	Enterobacter	Human	Tiko	21	I	20	S	24	S	26	S	26	S	20	S	23	S	24	S			10	R	0	R	8	R	29	S	23	S	18	S	20	S	19	S	20	S	18	S
pt109tcc	Salmonella	Human	Tiko			6	R	10	R	23	I	11	R	11	R	30	S	28	S	35	S	9	R	8	R	10	R	29	S	0	R	30	S			10	R	21	S
el80tcc	Salmonella	Human	Tiko			17	I	15	R	28	S	22	I	10	R	31	S	32	S	34	S	21	S	18	S	21	S	29	S	12	R	38	S	29	S	18	S	26	S
me47tcc	Citrobacter	Human	Tiko	22	I	0	R	14	R	21	R	18	R	15	I	27	S	27	S	23	I	7	R	0	R	0	R	27	S	29	R	9	R			23	S	22	S	21	S
cf251tcc	Enterobacter	Human	Tiko	15	R	7	R	11	R	22	R	10	R	20	S	29	S	21	S	26	S	8	R	11	R	9	R	36	S	27	S	8	R	30	S	34	S	29	S	21	S
ip210tcc	Enterobacter	Human	Tiko	20	I	16	I	16	R	28	S	25	S	22	S	24	S	22	S	23	S	13	R	8	R	9	R	27	S	24	S	24	S	28	S	16	S	22	S	20	S
nj256tcc	Citrobacter	Human	Tiko			18	I	0	R	30	S	29	S	0	R	25	S	31	S	18	R	8	R	9	R	35	S	25	S	30	S	17	S			13	S
ny169tcc	Enterobacter	Human	Tiko			21	S	9	R	26	S	24	S	19	S	28	S	30	S	28	S	17	S	21	S	22	S	24	S	26	S	10	R			17	S	20	S
kf257tcc	Enterobacter	Human	Tiko			23	S	0	R	26	S	27	S	23	S	27	S	23	S	27	S	0	R	8	R	12	R	25	S	32	S	18	S			22	S	20	S
sg07tcc	Citrobacter	Human	Tiko			16	I			29	S			25	S	26	S	32	S	36	S	14	R	0	R	8	R	50	S	40	S	20	S	22	S	16	S	24	S
le222tcc	Salmonella	Human	Tiko	21	I	12	R	13	R	28	S	30	S	12	R	29	S	30	S	34	S	15	S	19	S	30	S	27	S	15	R	30	S	35	S	0	R	20	S	17	S
ms38tcc	Enterobacter	Human	Tiko			11	R	6	R	22	R	12	R	11	R	24	S	28	S	25	I			0	R	0	R	28	S	30	S	8	R			14	S	21	S
ip10tcc	Enterobacter	Human	Tiko	30	S	9	R	11	R	19	R	14	R	19	S	21	S	29	S	30	S	30	S	11	R	11	R	30	S	24	S	22	S	31	S	27	S	31	S	19	S
nr131tcc	Enterobacter	Human	Tiko	20	I	22	S	15	R	27	S	28	S	24	S	35	S	31	S	29	S	0	R	0	R	0	R	28	S	27	S	23	S	30	S	22	S	21	S	20	S
aj33tcc	Enterobacter	Human	Tiko			15	R	12	R	13	R	32	S	7	R	10	R	10	R	20	R	9	R	9	R	15	I	33	S	13	R	7	R			10	R	23	S
mb272tcc	Enterobacter	Human	Tiko	22	I	9	R	14	R	9	R	23	S	21	S	36	S	30	S	24	I	0	R	0	R	0	R	29	S	34	S	26	S	24	S	16	S	27	S	22	S
tm05tcc	Enterobacter	Human	Tiko			19	S	10	R	31	S	26	S	12	R	24	S	32	S	23	I	10	R	9	R	7	R	42	S	0	R	16	S			16	S
bt14tcc	Salmonella	Human	Tiko			21	S	10	R	22	R	27	S	24	S	21	S	25	S	37	S	0	R	6	R	0	R	28	S	12	R	22	S	25	S	15	S	22	S
co433tcc	Enterobacter	Cattle	Limbe	22	I	18	I	7	R	24	I	21	I	16	I	27	S	30	S	30	S	0	R	0	R	0	R	21	I	36	S	19	S	15	I	17	S	23	S	14	I
co256mut	Enterobacter	Cattle	Mutengene			19	S	16	R	29	S	23	S	21	S	31	S	28	S	30	S	0	R	0	R	0	R	27	S	31	S	26	S			9	R	20	S
co04mut	Enterobacter	Cattle	Mutengene	27	S	19	S	12	R	26	S	27	S	23	S	28	S	27	S	24	I			0	R	0	R	20	S	29	S	0	R			27	S	20	S	22	S
co407nt	Salmonella	Cattle	Limbe			16	I	17	R	28	S	24	S	11	R	24	S	16	I	17	R	22	S	15	I	0	R	26	S	29	S	0	R	32	S	21	S	20	S
co264mut	Enterobacter	Cattle	Mutengene	20	I	20	S	13	R	28	S	29	S	21	S	26	S	28	S	30	S	0	R	0	R	0	R	23	S	21	S	26	S	25	S	20	S	17	S	15	S
co425mut	Enterobacter	Cattle	Mutengene	21	I	20	S	12	R	26	S	26	S	23	S	18	S	22	S	28	S	7	R	0	R	0	R	27	S	30	S	21	S	28	S	25	S	22	S	17	S
co04nt	Enterobacter	Cattle	Limbe			19	S	16	R	27	S	30	S	26	S	18	S	23	S	29	S	13	R	8	R	16	I	30	S	31	S	0	R	25	S	19	S	23	S
Cattle267mut	Enterobacter	Cattle	Mutengene	21	I	22	S	15	R	25	I	27	S	15	I	20	S	33	S	30	S	9	R	0	R	8	R	28	S	31	S	27	S	26	S	9	R	20	S	18	S
co290bu	Enterobacter	Cattle	Buea	20	I	21	S	16	R	26	S	27	S	20	S	34	S	30	S	30	S	8	R	0	R	9	R	27	S	26	S	26	S	25	S	14	S	22	S	19	S
co400mut	Enterobacter	Cattle	Mutengene	22	I	20	S	10	R	29	S	23	S	10	R	29	S	9	R	29	S	11	R	10	R	13	R	30	S	13	R	0	S	25	S	8	R	20	S	22	S
co350nt	Enterobacter	Cattle	Limbe			19	S	11	R	29	S	29	S	17	I	27	S	28	S	28	S	7	R	12	R	0	R	27	S	32	S	9	R			10	R	22	S
co411nt	Salmonella	Cattle	Limbe			23	S	9	R	21	R	26	S	26	S	24	S	30	S	34	S	8	R	8	R	0	R	27	S	29	S	24	S			25	S	20	S
co344nt	Enterobacter	Cattle	Limbe			8	R	8	R	21	R	17	R	0	R	26	S	27	S	34	S	0	R	0	R	0	R	28	S	11	R	8	R			11	R	23	S
co430nt	Enterobacter	Cattle	Limbe			19	S	13	R	27	S	25	S	9	R	27	S	32	S	24	I	10	R	0	R	0	R	25	S	32	S	7	R			14	S	18	S
co260mut	Enterobacter	Cattle	Mutengene			22	S	13	R			29	S			29	S	30	S	22	I	0	R	0	R	0	R	29	S	33	S	27	S			15	S	23	S
co255mut	Enterobacter	Cattle	Mutengene			21	S	17	R	12	R	27	S	0	R	27	S	31	S	31	S			8	R	0	R	26	S	18	I	12	I			14	S	21	S
co342mut	Enterobacter	Cattle	Mutengene			19	S	15	R	26	S	24	S	24	S	26	S	28	S	30	S	10	R	13	R	9	R	26	S	35	S	21	S	27	S	19	S	20	S
co422nt	Enterobacter	Cattle	Limbe			20	S	11	R	28	S	28	S	25	S	28	S	21	S	29	S	0	R	0	R	0	R	26	S	29	S	20	S			21	S	21	S
co216bu	Enterobacter	Cattle	Buea			18	I	8	R	27	S	23	S	22	S	27	S	30	S	30	S	0	R	0	R	0	R	27	S	30	S	30	S			15	S	23	S
co223bu	Enterobacter	Cattle	Buea			10	R	12	R	29	S	28	S	8	R	19	S	30	S	23	I	25	S	30	S	18	S	28	S	7	R	22	S	20	S	7	R	25	S
co219bu	Enterobacter	Cattle	Buea			24	S	21	S	26	S	20	I	16	I	24	S	32	S	25	I	21	S	14	I	20	S	25	S	9	R	26	S	19	S	16	S	18	S
ns165li	Enterobacter	Human	Limbe			0	R	17	R	22	R	12	R	0	R	17	S	24	S	24	S	0	R	0	R	9	R	31	S	9	R	0	R	14	I	8	R	25	S
da119li	Salmonella	Human	Limbe			23	S	20	I	27	S	25	S	24	S	16	S	35	S	33	S	0	R	13	R	0	R	28	S	32	S	25	S	31	S	8	R	21	S
mf134tcc	Enterobacter	Human	Tiko	22	I	21	S	25	S	27	S	28	S	24	S	21	S	29	S	31	S	17	S	21	S	22	S	30	S	18	S	16	S	26	S	14	S	23	S	17	S
af215tcc	Enterobacter	Human	Tiko	22	I	20	S	21	S	26	S	23	S	12	R	28	S	30	S	30	S	32	S	0	R	21	S	27	S	7	R	30	S	24	S	15	S	22	S	19	S
kf269tcc	Enterobacter	Human	Tiko			19	S	0	R	18	R	24	S	17	I	34	S	32	S	26	S	0	R	16	I	0	R	28	S	10	R	29	S	26	S	16	S	21	S
no225tcc	Salmonella	Human	Tiko			19	S	19	I	27	S	30	S	20	S	30	S	29	S	32	S	21	S	22	S	19	S	27	S	35	S	30	S	27	S	15	S	20	S
nc221tcc	Enterobacter	Human	Tiko	20	I	22	S	22	S	27	S	32	S	12	R	27	S	30	S	26	S	26	S	21	S	25	S	40	S	10	R	31	S	30	S	14	S	29	S	21	S
mc102tcc	Enterobacter	Human	Tiko			13	R	22	S	29	S	23	S	21	S	29	S	20	S	29	S	8	R	16	I	23	R	30	S	25	S	20	S	28	S	18	S	21	S
nr191tcc	Enterobacter	Human	Tiko	26	S	21	S	24	S	26	S	26	S	9	R	24	S	30	S	30	S	16	S	20	S	24	S	34	S	0	R	0	R	30	S	16	S	22	S	15	S
rl217tcc	Salmonella	Human	Tiko			9	R	16	R	23	I	22	I	8	R	26	S	30	S	32	S	25	S	19	S	22	S	30	S	9	R	0	R	17	I	23	S	22	S
ns273tcc	Enterobacter	Human	Tiko	19	I	19	S	23	S	27	S	24	S	16	I	27	S	30	S	25	I	0	R	0	R	0	R	29	S	12	R	7	R	28	S	15	S	22	S	16	S
ag172li	Enterobacter	Human	Limbe	6	R	22	S	24	S	27	S	24	S	19	S	16	S	33	S	30	S	32	S	22	S	22	S	30	S	35	S	31	R	35	S	28	S	21	S	12	I
om178li	Enterobacter	Human	Limbe	10	R	15	R	16	R	26	R	19	R	20	S	24	S	33	S	35	S	32	S	10	R	16	I	30	S	11	R	31	S	13	I	18	S	22	S	15	S
ln201li	Enterobacter	Human	Limbe			21	S	19	I	27	S	26	S	20	S	26	S	18	S	27	S	29	S	18	S	23	S	30	S	32	S	26	S	32	S	18	S	24	S
mc76tcc	Enterobacter	Human	Tiko			21	S	21	S	10	R	25	S	23	S	25	S	30	S	35	S	17	S	15	I	18	S	31	S	28	S	28	S	33	S	20	S	24	S
49tcc	Enterobacter	Human	Tiko	21	I	16	I	23	S	29	S	27	S	25	S	28	S	33	S	32	S	11	R	12	R	0	R	38	S	26	S	30	S	34	S	0	R	22	S	16	S
de211tcc	Enterobacter	Human	Tiko	19	I	22	S	26	S	29	S	27	S	24	S	21	S	28	S	26	S	31	S	22	S	24	S	31	S	22	S	32	S	32	S	20	S	25	S	21	S
nm111tcc	Enterobacter	Human	Tiko			24	S	24	S	30	S	23	S	21	S	29	S	30	S	36	S	29	S	19	S	21	S	27	S	30	S	30	S	32	S	15	S	24	S
aj141tcc	Citrobacter	Human	Tiko	15	R	21	S	22	S	27	S	24	S	19	S	23	S	22	S	30	S	10	R	28	S	11	R	34	S	27	S	18	S	37	S	21	S	25	S	13	I
chk226mut	Enterobacter	Human	Mutengene	19	I	25	S	22	S	28	S	30	S	20	S	28	S	30	S	40	S	14	R	0	R	8	R	42	S	31	S	23	S	24	S	12	R	23	S	16	S
ag167tcc	Enterobacter	Human	Tiko	20	I	19	S	22	S	27	S	25	S	19	S	25	S	17	S	22	S	0	R	25	S	0	R	30	S	23	S	17	S	36	S	9	R	28	S	18	S
chk290so	Enterobacter	Chicken	Limbe			14	R	11	R	15	R	11	R	0	R	29	S	27	S	22	I	33	S	21	S	24	S	32	S	17	R	0	R	34	S	8	R	25	S
chk165bon	Citrobacter	Chicken	Tiko	4	R	12	R	17	R	10	R	14	R	7	R	24	S	20	S	25	I	18	S	17	S	20	S	25	S	15	R	26	S	13	S	24	S	24	S	11	R
ab97bot	Enterobacter	Human	Limbe	11	R	20	S	23	S	26	S	32	S	11	R	27	S	27	S	17	R	0	R	10	R	8	R	30	S	30	S	8	R	0	R	10	R	23	S	9	R
chk151bon	Enterobacter	Chicken	Tiko	23	I	12	R	21	S	26	S	29	S	19	S	29	S	26	S	26	S	11	R	0	R	8	R	25	S	24	S	22	S	25	S	20	S	20	S	21	S
chk172bon	Enterobacter	Chicken	Tiko	24	I	17	I	23	S	28	S	20	I	21	S	24	S	28	S	32	S	9	R	9	R	8	R	25	S	31	S	27	S	30	S	25	S	22	S	18	S
chk367bat	Enterobacter	Chicken	Limbe			10	R	24	S	27	S	22	I	8	R	48	S	30	S	36	S	13	R	13	R	9	R	22	I	14	R	32	S	32	S	28	S	22	S
nd271tcc	Enterobacter	Human	Tiko			21	S	22	S	28	S	25	S	20	S	23	S	28	S	16	R	0	R	15	I	11	R	30	S	34	S	30	S	30	S	17	S	22	S
chk233mut	Enterobacter	Chicken	Mutengene			18	I	22	S	30	S	24	S	20	S	21	S	32	S			8	R	9	R	0	R	30	S	35	S	30	S	32	S	14	R	22	S
chk399mut	Enterobacter	Chicken	Mutengene	21	I	16	I	21	S	27	S	26	S	23	S	27	S	27	S	32	S	0	R	14	I	8	R	25	S	30	S	26	S	26	S	11	R	20	S	18	S
chk213mut	Enterobacter	Chicken	Mutengene			20	S	23	S	29	S	25	S	21	S	26	S	27	S	27	S	0	R	8	R	0	R	23	S	32	S	26	S	28	S	14	S	20	S
chk218mut	Enterobacter	Chicken	Mutengene	14	R	13	R	25	S	27	S	23	S	20	S	25	S	20	S	27	S	12	R	7	R	7	R	32	S	30	S	24	S	30	S	18	S	30	S	18	S
mv88bot	Enterobacter	Human	Limbe	22	I	18	I	21	S	28	S	28	S	19	S	33	S	21	S	25	I	14	R	9	R	13	R	35	S	36	S	25	S	35	S	0	R	19	S	15	S
em73tcc	Enterobacter	Human	Tiko	23	I	20	S	22	S	26	S	21	I	21	S	35	S	18	S	31	S	0	R	0	R	0	R	27	S	28	S	21	S	31	S	0	R	12	R	18	S
ee160tcc	Citrobacter	Human	Tiko			19	S	21	S	26	S	27	S	19	S	22	S	28	S	30	S	0	R	0	R	0	R	27	S	30	S	27	S	25	S	13	S	20	S
chk20284so	Enterobacter	Chicken	Limbe	27	S	21	S	23	S	29	S	27	S	24	S	27	S	26	S	28	S	20	S	21	S	24	S	25	S	32	S	28	S	28	S	13	S	21	S	18	S
aj219tcc	Enterobacter	Human	Tiko	23	I	16	I	22	S	28	S	24	S	26	S	31	S	31	S	30	S	0	R	9	R	0	R	24	S	25	S	27	S	31	S	14	S	17	S	20	S
em239tcc	Enterobacter	Human	Tiko			23	S	21	S	27	S	26	S	19	S	30	S	42	S	29	S	0	R	14	R	21	S	29	S	42	S	31	S	30	S	23	S	22	S
as196tcc	Enterobacter	Human	Tiko	17	R	19	S	24	S	31	S	23	S	23	S	30	S	25	S	32	S	31	S	12	R	20	S	24	S	29	S	27	S	25	S	14	S	20	S	16	S
am246tcc	Enterobacter	Human	Tiko			20	S	24	S	27	S	24	S	22	S	29	S	25	S	28	S	28	S	13	R	8	R	24	S	31	S	0	R	26	S	11	R	20	S
pm01tcc	Citrobacter	Human	Tiko	23	I	22	S	21	S	29	S	24	S	24	S	24	S	28	S	28	S	22	S	10	R	26	S	17	R	30	S	25	S	29	S	19	S	18	S	20	S
chk372bat	Enterobacter	Chicken	Limbe			21	S	23	S	28	S	28	S	19	S	40	S	25	S	30	S	0	R	10	R	24	S	25	S	32	S	25	S	25	S	14	S	21	S
chk378bat	Enterobacter	Chicken	Limbe	24	I	14	R	17	R	27	S	23	S	0	R	19	S	26	S	32	S	16	S	25	S	18	S	26	S	11	R	27	S	24	S	13	S	20	S	18	S
chk293bon	Enterobacter	Chicken	Tiko			12	R	8	R	23	I	19	R	0	R	19	S	26	S	28	S	23	S	0	R	15	I	25	S	15	R	8	R	0	R	12	R	21	S
be140bu	Enterobacter	Human	Buea	17	R	23	S	24	S	29	S	23	S	21	S	18	S	27	S	34	S	17	S	21	S	22	S	28	S	28	S	26	S	30	S	18	S	21	S	7	R
chk161bon	Enterobacter	Chicken	Tiko			21	S	21	S	28	S	25	S	21	S	25	S	30	S	32	S	21	S	19	S	0	S	29	S	30	S	32	S	29	S	14	S	22	S
chk194mut	Enterobacter	Chicken	Mutengene			10	R	18	I	27	S	24	S	23	S	27	S	36	S	36	S	0	R	11	R	12	R	33	S	36	S	32	S	37	S	10	R	22	S
chk197 mut	Enterobacter	Chicken	Mutengene	19	I	19	S	24	S	28	S	32	S	26	S	29	S	27	S	27	S	32	S	21	S	0	R	26	S	28	S	28	S	25	S	17	S	26	S	19	S
eb132bu	Enterobacter	Human	Buea	24	I	14	R	22	S	26	S	27	S	19	S	27	S	34	S	30	S	28	S	24	S	20	S	31	S	13	R	29	S	29	S	17	S	23	S	17	S
chk243mut	Enterobacter	Chicken	Mutengene			20	S	23	S	29	S	25	S	22	S	31	S	31	S	24	I	7	R	13	R	11	R	29	S	33	S	9	R	31	S	14	S	13	R
chk203mut	Citrobacter	Chicken	Mutengene			15	R	13	R	25	I	18	R	12	R	22	S	20	S	28	S	9	R	8	R	10	R	23	S	14	R	25	S	28	S	25	S	20	S
chk240mut	Enterobacter	Chicken	Mutengene			20	S	22	S	26	S	28	S	20	S	21	S	30	S	30	S	14	R	0	R	9	R	24	S	36	S	29	S	35	S	11	R	23	S
chk285so	Enterobacter	Chicken	Limbe	20	I	19	S	24	S	26	S	24	S	19	S	28	S	30	S	30	S	10	R	0	R	7	R	32	S	36	S	31	S	30	S	19	S	22	S	17	S
chk365bat	Enterobacter	Chicken	Limbe	22	I	23	S	21	S	29	S	29	S	23	S	26	S	30	S	30	S	0	R	12	R	10	R	40	S	23	S	31	S	34	S	22	S	38	S	18	S
chk149bon	Enterobacter	Chicken	Tiko			19	S	21	S	29	S	27	S	21	S	24	S	24	S	26	S	0	R	0	R	9	R	26	S	25	S	26	S	26	S	24	S	26	S
ka180bu	Enterobacter	Human	Buea	23	I	21	S	23	S	26	S	26	S	24	S	29	S	30	S	34	S	11	R	12	R	9	R	34	S	29	S	34	S	36	S	9	R	22	S	21	S
212mut	Enterobacter	Human	Mutengene			16	I	14	R	27	S	27	S	10	R	25	S	28	S	30	S	26	S	20	S	22	S	30	S	0	R	28	S	30	S	13	S	26	S
chk249so	Enterobacter	Chicken	Limbe			11	R	12	R	0	R	0	R	26	S	30	S	30	S	30	S	0	R	0	R	0	R	25	S	0	R	7	R	26	S	14	S	22	S
chk284so	Enterobacter	Chicken	Limbe	22	I	22	S	24	S	28	S	26	S	21	S	30	S	31	S	30	S	13	R	12	R	13	R	27	S	32	S	31	S	30	S	10	R	23	S	25	S
ej145bu	Enterobacter	Human	Buea	21	I	22	S	16	R	24	I	28	S	20	S	29	S	29	S	33	S	14	R	8	R	8	R	27	S	30	S	29	S	30	S	0	R	23	S	20	S
mm72bu	Enterobacter	Human	Buea			21	S	25	S	28	S	27	S	24	S	28	S	22	S	27	S	7	R	0	R	0	R	25	S	32	S	31	S	27	S	16	S	27	S
chk396mut	Salmonella	Chicken	Mutengene	24	I	7	R	23	S	28	S	28	S	19	S	24	S	17	S	32	S	0	R	0	R	6	R	25	S	0	R	0	R	27	S	15	S	23	S	9	R
ym92bot	Citrobacter	Human	Limbe	19	I	20	S	26	S	26	S	27	S	22	S	31	S	26	S	30	S	0	R	0	R	0	R	25	S	30	S	26	S	26	S	24	S	29	S	23	S
rem58tcc	Enterobacter	Human	Tiko	26	S	21	S	22	S	30	S	30	S	23	S	35	S	30	S	34	S	0	R	9	R	0	R	30	S	30	S	24	S	25	S	16	S	22	S	20	S
122bot	Citrobacter	Human	Limbe	19	I	19	S	23	S	26	S	32	S	21	S	34	S	28	S	30	S	0	R	0	R	0	R	25	S	27	S	26	S	25	S	13	S	19	S	18	S
rn106tcc	Citrobacter	Human	Tiko	19	I	22	S	21	S	29	S	24	S	23	S	33	S	30	S	30	S	11	R	0	R	0	R	29	S	30	S	26	S	29	S	13	S	21	S	19	S
ew247tcc	Enterobacter	Human	Tiko	24	I	22	S	22	S	28	S	27	S	22	S	24	S	30	S	35	S	0	R	0	R	0	R	28	S	32	S	30	S	25	S	14	S	21	S	18	S
chk282so	Enterobacter	Chicken	Limbe	4	R	20	S	24	S	27	S	25	S	21	S	29	S	28	S	28	S	13	R	8	R	11	R	39	S	28	S	36	S	30	S	32	S	26	S	17	S
mf223tcc	Enterobacter	Human	Tiko	29	S	20	S	23	S	29	S	23	S	20	S	34	S	26	S	30	S	35	S	9	I	10	R	40	S	26	S	35	S	27	S	11	R	24	S	23	S
pg176bon	Salmonella	Pig	Tiko			8	R	17	R	26	S	9	R	0	R	27	S	28	S	35	S	29	S	20	S	21	S	30	S	13	R	26	S	27	S	11	R	19	S
pg334mut	Salmonella	Pig	Mutengene			10	R	16	R	20	R	11	R	15	I	16	S	28	S	23	I	0	R	0	R	0	R	27	S	17	R	7	R	25	S	19	S	20	S
pg122m14	Enterobacter	Pig	Buea			7	R	10	R	21	R	7	R	23	S	19	S	30	S	32	S	18	S	0	R	0	R	27	S	15	R	28	S	27	S	16	S	20	S
pg307so	Citrobacter	Pig	Limbe	14	R	11	R	14	R	16	R	15	R	16	I	25	S	26	S	25	I	0	R	0	R	0	R	30	S	19	I	0	R	7	R	15	S	22	S	0	R
chk52mis	Salmonella	Chicken	Tiko	19	I	19	S	21	S	26	S	24	S	24	S	30	S	28	S	34	S	0	R	0	R	0	R	28	S	32	S	30	S	26	S	15	S	21	S	19	S
pg186mis	Citrobacter	Pig	Tiko	20	I	21	S	21	S	27	S	24	S	19	S	30	S	28	S	32	S	12	R	0	R	9	R	26	S	26	S	28	S	22	S	7	R	20	S	13	I
pg316m4	Citrobacter	Pig	Buea	19	I	17	I	24	S	23	I	26	S	23	S	35	S	30	S	30	S	0	R	0	R	0	R	28	S	30	S	28	S	27	S	9	R	21	S	19	S
chk75mis	Salmonella	Chicken	Tiko	27	S	19	S	23	S	26	S	29	S	20	S	24	S	28	S	31	S	23	S	0	S	0	R	25	S	30	S	28	S	25	S	13	S	18	S	19	S
chk31mobu	Enterobacter	Chicken	Buea			17	I	22	S	27	S	23	S	20	S	27	S	28	S	30	S	0	R	0	R	0	R	25	S	32	S	9	R	28	S	12	R	20	S
chk71mis	Citrobacter	Chicken	Tiko	20	I	16	I	21	S	29	S	25	S	15	I	26	S	30	S	12	R	17	S	0	R	8	R	28	S	34	S	32	S	28	S	14	S	21	S	18	S
pg177bon	Enterobacter	Pig	Tiko	26	S	20	S	22	S	28	S	24	S	23	S	21	S	25	S	28	S	21	S	0	S	32	S	32	S	31	S	29	S	27	S	17	S	25	S	20	S
chk164bon	Citrobacter	Chicken	Tiko	19	I	20	S	24	S	27	S	31	S	19	S	28	S	30	S	32	S	0	R	0	R	0	R	27	S	32	S	30	S	25	S	15	S	20	S	17	S
pg237mut	Enterobacter	Pig	Mutengene	19	I	19	S	26	S	30	S	29	S	24	S	28	S	30	S	23	I	12	R	16	I	12	R	31	S	32	S	28	S	29	S	11	R	24	S	19	S
nf56mut	Salmonella	Human	Mutengene	23	I	22	S	21	S	26	S	28	S	22	S	26	S	23	S	32	S	26	S	0	R	8	R	31	S	31	S	20	S	30	S	13	S	21	S	24	S
lm58mut	Enterobacter	Human	Mutengene	24	I	21	S	23	S	31	S	27	S	23	S	24	S	31	S	31	S	0	R	15	I	13	R	38	S	36	S	7	R	30	S	25	S	30	S	25	S
cbas211li	Enterobacter	Human	Limbe	20	I	23	S	24	S	27	S	27	S	25	S	29	S	22	S	32	S	25	S	0	R	9	R	28	S	27	S	0	R	22	S	14	S	23	S	11	R
pg01tiko	Salmonella	Pig	Tiko	28	S	20	S	22	S	27	S	23	S	24	S	27	S	21	S	33	S	8	R	16	I	12	R	29	S	29	S	22	S	20	S	22	S	25	S	16	S
lt40mut	Enterobacter	Human	Mutengene			13	R	0	R	25	I	18	R	7	R	29	S	19	S	30	S	34	S	34	S	25	S	29	S	17	R	26	S	14	I	13	S	20	S
pg48mut	Enterobacter	Pig	Mutengene	27	S	18	I	23	S	28	S	28	S	23	S	25	S	29	S	32	S	9	R	0	R	7	R	30	S	31	S	28	S	30	S	13	S	21	S	18	S
pg143mut	Enterobacter	Pig	Mutengene			21	S	23	S	29	S	23	S	19	S	24	S	26	S	29	S	7	R	0	R	0	R	28	S	30	S	28	S	28	S	16	S	20	S
mo30ch	Salmonella	Human	Tiko			20	S	23	S	26	S	29	S	20	S	31	S	21	S	35	S	0	R	0	R	0	R	26	S	28	S	25	S	26	S	14	S	27	S
pg309m4	Salmonella	Pig	Limbe			20	S	21	S	28	S	24	S	22	S	32	S	32	S	34	S	10	R	17	S	0	R	31	S	33	S	28	S	29	S	13	S	23	S
pg321bat	Salmonella	Pig	Limbe	28	S	22	S	22	S	26	S	23	S	22	S	27	S	28	S	32	S	8	R	0	R	7	R	29	S	31	S	25	S	30	S	12	R	22	S	15	S
pg251mut	Citrobacter	Pig	Mutengene	20	I	19	S	24	S	27	S	29	S	24	S	27	S	20	S	30	S	9	R	11	R	0	R	30	S	30	S	23	S	32	S	25	S	26	S	18	S
pg79bon	Citrobacter	Pig	Tiko	20	I	21	S	21	S	27	S	27	S	23	S	28	S	30	S	33	S	15	S	26	S	26	S	32	S	34	S	34	S	32	S	11	R	24	S	18	S
pg330m4	Citrobacter	Pig	Limbe	21	I	20	S	25	S	24	I	30	S	20	S	24	S	30	S	33	S	0	R	0	R	9	R	30	S	30	S	28	S	28	S	10	R	21	S	18	S
chk361bat	Enterobacter	Chicken	Limbe			20	S	22	S	27	S	27	S	20	S	29	S	30	S	22	S	12	R	13	R	0	R	30	S	33	S	27	S	32	S	10	R	22	S
pg128mut	Citrobacter	Pig	Mutengene	20	I	19	S	22	S	29	S	23	S	25	S	26	S	31	S	33	S	9	R	0	R	7	R	30	S	30	S	28	S	30	S	14	S	20	S	20	S
co187bu	Enterobacter	Cattle	Buea	13	R	22	S	24	S	26	S	25	S	21	S	27	S	28	S	30	S	7	R	12	R	8	R	28	S	32	S	24	S	28	S	15	S	22	S	16	S
co167bu	Enterobacter	Cattle	Buea	25	S	17	I	21	S	27	S	24	S	19	S	25	S	28	S	30	S	0	R	11	R	0	R	24	S	29	S	27	S	30	S	14	S	23	S	17	S
pg395bat	Enterobacter	Pig	Limbe			0	R	27	S	23	I	26	S	0	R	12	R	0	R	19	R	10	R	12	R	14	I	27	S	30	S	0	R	30	S	19	S	20	S
pg130mut	Enterobacter	Pig	Mutengene			22	S	22	S	27	S	28	S	23	S	26	S	28	S	33	S	40	S	30	S	30	S	44	S	22	S	0	R	36	S	18	S	33	S
pg318mut	Enterobacter	Pig	Mutengene	25	S	21	S	22	S	27	S	29	S	19	S	27	S	28	S	30	S	7	R	12	R	11	R	24	S	32	S	30	S	30	S	9	R	20	S	18	S
pg321m4	Salmonella	Pig	Limbe	23	I	11	R	21	S	25	I	29	S	20	S	24	S	28	S	32	S	8	R	0	R	11	R	27	S	34	S	32	S	30	S	8	R	15	I	19	S
pg333mut	Enterobacter	Pig	Mutengene			21	S	23	S	28	S	27	S	24	S	29	S	26	S	30	S	39	S	13	I	11	R	26	S	13	R	28	S	28	S	14	S	21	S
chk295so	Enterobacter	Chicken	Limbe	26	S	18	I	25	S	27	S	12	R	22	S	30	S	30	S	33	S	9	R	10	R	0	R	34	S	35	S	6	R	31	S	15	S	23	S	11	R
co224bu	Enterobacter	Cattle	Buea	22	I	12	R	21	S	9	R	10	R	20	S	29	S	29	S	12	R	0	R	9	R	10	R	32	S	32	S	28	S	17	I	12	R	21	S	8	R
co162bu	Salmonella	Cattle	Buea			23	S	23	S	29	S	25	S	21	S	30	S	28	S	36	S	19	S	0	R	7	I	32	S	32	S	27	S	28	S	10	R	19	S
chk51tiko	Salmonella	Chicken	Tiko	27	S	21	S	22	S	26	S	28	S	24	S	31	S	28	S	32	S	11	R	11	R	8	R	28	S	28	S	28	S	30	S	13	S	20	S	20	S
chk381bat	Enterobacter	Chicken	Limbe	19	I	16	I	22	S	30	S	27	S	22	S	27	S	26	S	29	S	12	R	0	R	10	R	27	S	27	S	24	S	22	S	13	S	12	R	18	S
chk9mobu	Enterobacter	Chicken	Molyko	28	S	16	I	24	S	24	I	24	S	21	S	27	S	30	S	32	S	0	R	10	R	7	R	36	S	32	S	28	S	32	S	7	R	23	S	17	S
pg309bat	Enterobacter	Pig	Limbe			18	I	13	R	29	S	20	I	0	R	25	S	30	S	15	R	17	S	21	S	19	S	31	S	12	R	29	S	28	S	13	S	20	S
pg249mut	Enterobacter	Pig	Mutengene			20	S	25	S	28	S	11	R	0	R	11	R	11	R	17	R	23	S	26	S	21	S	32	S	32	S	24	S	28	S	14	S	18	S
co472mut	Enterobacter	Cattle	Mutengene			15	R	20	R	29	S	20	I	0	R	26	S	18	S	36	S	16	S	22	S	35	S	32	S	16	R	26	S	16	I	20	S	22	S
gc185li	Citrobacter	Human	Limbe			14	R	14	R	27	S	22	I	10	R	24	S	33	S	36	S	0	R	0	R	0	R	32	S	9	R	7	R	26	S	7	R	10	R
chk205tiko	Salmonella	Chicken	Tiko	20	I	21	S	21	S	22	R	27	S	26	S	27	S	30	S	32	S	11	R	13	R	11	R	32	S	30	S	24	S	29	S	10	R	19	S	22	S
ne130mut	Salmonella	Human	Mutengene	22	I	12	R	19	I	8	R	8	R	21	S	29	S	29	S	38	S	0	R	0	R	8	R	32	S	32	S	26	S	32	S	8	R	14	R	24	S
chk124mut	Salmonella	Chicken	Mutengene			18	I	23	S	26	S	27	S	24	S	26	S	32	S	40	S	0	R	11	R	10	R	32	S	36	S	32	S	32	S	9	R	23	S
co343mut	Enterobacter	Cattle	Mutengene			19	S	22	S	27	S	21	I	19	S	26	S	28	S	32	S	0	R	0	R	8	R	27	S	32	S	26	S	29	S	13	S	18	S
chk97tiko	Enterobacter	Chicken	Tiko			23	S	24	S	27	S	21	I	0	R	26	S	18	S	14	R	0	R	0	R	0	R	26	S	30	S	26	R	26	S	0	R	16	S
chk34mobu	Enterobacter	Chicken	Buea			0	R	0	R	29	S	14	R	13	R	28	S	27	S	28	S	9	R	10	R	0	R	25	S	16	R	14	I	30	S	13	S	22	S
chk70m15	Enterobacter	Chicken	Buea			14	R	0	R	21	R	13	R	13	R	31	S	26	S	28	S	7	R	0	R	8	R	26	S	15	R	0	R	26	S	12	R	9	R
tl64mut	Enterobacter	Human	Mutengene			9	R	12	R	0	R	16	R	8	R	11	R	16	I	28	S	0	R	12	R	0	R	28	S	14	R	20	R	16	I	0	R	19	S
bhbcsu2	Enterobacter	Environment	Buea	18	R	11	R	11	R	16	R	17	R	17	I	18	S	30	S	25	I	7	R	13	R	12	R	32	S	8	R	28	R	30	S	12	R	23	S	10	R
lrhbcicw	Enterobacter	Environment	Limbe	5	R	9	R	11	R	11	R	11	R	14	I	22	S	28	S	22	I	8	R	0	R	8	R	32	S	6	R	7	R	28	S	14	S	20	S	9	R
bhbcsu1b	Enterobacter	Environment	Buea	12	R	13	R	14	R	13	R	7	R	24	S	17	S	28	S	30	S	8	R	8	R	14	I	28	S	9	R	7	R	30	S	13	S	22	S	9	R
bhbcm	Enterobacter	Environment	Buea	26	S	22	S	23	S	23	I	25	S	23	S	26	S	30	S	30	S	8	R	14	I	0	R	32	S	28	S	28	S	29	S	17	S	18	S	11	R
lrhsisu	Enterobacter	Environment	Limbe	28	S	15	R	23	S	25	I	22	I	25	S	28	S	22	S	28	S	12	R	16	I	7	R	25	S	0	R	28	S	32	S	26	S	27	S	17	S
lrhtcw	Enterobacter	Environment	Limbe	27	S	24	S	21	S	29	S	28	S	22	S	29	S	25	S	28	S	0	R	14	I	0	R	30	S	28	S	22	S	25	S	13	S	18	S	21	S
lrhsifwaa	Enterobacter	Environment	Limbe	26	S	21	S	22	S	28	S	21	I	21	S	22	S	17	S	20	S	14	R	0	R	11	R	30	S	29	S	27	S	32	S	26	S	26	S
lrhsiimw	Enterobacter	Environment	Limbe	26	S	23	S	24	S	14	R	27	S	20	S	30	S	28	S	30	S	7	R	9	R	13	R	30	S	30	S	26	S	30	S	17	S	19	S	18	S
lrhbrcw	Enterobacter	Environment	Limbe	25	S	19	S	21	S	27	S	20	I	20	S	30	S	27	S	30	S	8	R	10	R	11	R	22	I	27	S	6	R	25	S	18	S	22	S	20	S
bhbrsu	Enterobacter	Environment	Buea	27	S	12	R	9	R	15	R	27	S	18	I	25	S	26	S	30	S	0	R	0	R	0	R	20	I	26	S	0	R	24	S	13	S	20	S
lrhwfw	Enterobacter	Environment	Limbe	25	S	20	S	22	S	26	S	27	S	15	I	29	S	24	S	26	S	0	R	0	R	17	I	21	I	28	S	24	S	24	S	15	S	16	S	20	S
bhbrm	Enterobacter	Environment	Buea	18	R	11	R	7	R	9	R	0	R	14	I	22	S	25	S	25	I	0	R	15	I	8	R	27	S	18	I	0	R	25	S	14	S	26	S	13	I
lrhsifwab	Enterobacter	Environment	Limbe	16	R	0	R	14	R	14	R	16	R	16	I	29	S	14	I	24	I	0	R	0	R	8	R	21	I	15	R	9	R	24	S	14	S	18	S	12	I
bhbcsu1	Enterobacter	Environment	Buea	0	R	9	R	14	R	16	R	19	R	17	I	32	S	26	S	29	S	0	R	0	R	16	I	23	S	19	I	11	I	15	I	21	S	21	S
lrhscw	Enterobacter	Environment	Limbe	26	S	16	I	22	S	25	I	22	I	25	S	25	S	9	R	26	S	0	R	0	R	15	I	26	S	28	S	28	S	25	S	13	S	19	S
strml6ia	Enterobacter	Environment	Limbe	29	S	18	I	15	R	23	I	23	S	26	S	32	S	26	S	30	S	9	R	21	S	20	S	30	S	20	I	24	S	26	S	15	S	23	S
strmbu9ii	Enterobacter	Environment	Buea	25	S	24	S	25	S	28	S	25	S	21	S	27	S	18	S	26	S	15	S	20	S	22	S	25	S	30	S	27	S	24	S	18	S	20	S
strmbu3ia	Enterobacter	Environment	Buea	26	S	21	S	19	I	28	S	28	S	24	S	28	S	26	S	32	S	0	R	22	S	14	I	27	S	30	S	15	S	26	S	8	R	24	S
strmm16i	Enterobacter	Environment	Buea	27	S	11	R	18	I	24	I	24	S	24	S	19	S	21	S	26	S	0	R	17	S	14	I	25	S	32	S	31	S	18	S	14	S	14	S
mutslaucu1i	Enterobacter	Environment	Mutengene	27	S	22	S	18	I	26	S	22	I	21	S	22	S	28	S	30	S	7	R	19	S	16	I	30	S	30	S	28	S	28	S	14	S	20	S	6	R
mutslausoi	Enterobacter	Environment	Mutengene	25	S	22	S	20	I	30	S	21	I	23	S	27	S	17	S	26	S	0	R	14	I	15	I	36	S	26	S	24	S	20	S	15	S	20	S
lslaucutia	Enterobacter	Environment	Limbe	26	S	19	S	21	S	28	S	27	S	23	S	27	S	24	S	28	S	7	R	11	R	14	I	24	S	25	S	22	S	26	S	20	S	20	S
mutslaukn4i	Enterobacter	Environment	Mutengene	28	S	19	S	21	S	28	S	27	S	23	S	20	S	22	S	24	S	12	R	0	R	8	R	24	S	24	S	24	S	24	S	15	S	15	S
mutslaucut3i	Citrobacter	Environment	Mutengene	27	S	23	S	23	S	29	S	24	S	24	S	20	S	22	S	27	S	8	R	19	S	15	I	24	S	22	S	17	S	24	S	20	S	18	S
pimuedr	Enterobacter	Environment	Buea	27	S	14	R	12	R	21	R	20	I	0	R	16	S	12	R	20	R	10	R	14	I	9	R	26	S	22	S	0	R	0	R	23	S	17	S	22	S
pim15fe2	Enterobacter	Environment	Buea	19	I	20	S	22	S	21	R	15	R	0	R	25	R	10	R	19	R	8	R	9	R	6	R	27	S	27	S	6	R	27	S	24	S	19	S	23	S
pimodr2	Citrobacter	Environment	Buea	25	S	21	S	20	I	28	S	23	S	21	S	27	S	22	S	27	S	20	S	26	S	23	S	23	S	21	S	24	S	22	S	17	S	15	S
pimuewaa	Enterobacter	Environment	Buea	27	S	10	R	16	R	22	R	22	I	8	R	14	I	9	R	32	S	9	R	11	R	0	R	20	I	31	S	0	R	22	S	17	S	21	S
pibukso	Enterobacter	Environment	Buea	26	S	10	R	15	R	17	R	9	R	11	R	11	R	12	R	15	R	10	R	7	R	8	R	26	S	25	S	24	S	7	R	11	R	9	R	23	S
pibukdr3	Enterobacter	Environment	Buea	27	S	16	I	17	R	24	I	7	R	21	S	31	S	20	S	25	S	0	R	0	R	0	R	25	S	26	S	20	S	22	S	17	S	13	S
pimutfe4	Salmonella	Environment	Mutengene	27	S	21	S	20	I	23	I	27	S	23	S	27	S	22	S	32	S	11	R	16	I	10	R	26	S	21	S	21	S	23	S	0	R	19	S
pimoso	Enterobacter	Environment	Buea	26	S	0	R	19	I	26	S	0	R	0	R	28	S	18	S	33	S	0	R	0	R	16	I	24	S	14	R	26	S	32	S	14	S	18	S	9	R
poli2so	Enterobacter	Environment	Limbe	26	S	22	S	20	I	23	I	25	S	24	S	29	S	18	S	35	S	6	R	0	R	6	R	29	S	21	S	29	S	29	S	10	R	19	S	23	S
pomutdr	Enterobacter	Environment	Mutengene	20	I	20	S	24	S	26	S	25	S	26	S	26	S	6	R	24	I	6	R	12	R	15	I	30	S	32	S	8	R	7	R	13	S	20	S	9	R
pom14dr1	Enterobacter	Environment	Buea	26	S	23	S	18	I	29	S	23	S	24	S	31	S	22	S	26	S	7	R	17	S	6	R	25	S	29	S	25	S	28	S	16	S	25	S
pom14dr3	Enterobacter	Environment	Buea	27	S	19	S	20	I	25	I	29	S	21	S	30	S	27	S	28	S	7	R	21	S	14	I	29	S	28	S	31	S	21	S	13	S	24	S
pomowa2ib	Enterobacter	Environment	Buea	25	S	25	S	23	S	30	S	31	S	13	R	17	R	8	R	7	R	11	R	6	R	8	R	32	S	28	S	6	R	0	R	11	R	21	S
pomutfe1ii	Salmonella	Environment	Mutengene	19	I	18	I	20	I	13	R	14	R	20	S	29	S	30	S	24	I	14	R	6	R	14	I	24	S	25	S	6	R	0	R	25	S	19	S
pomuesoii	Enterobacter	Environment	Buea	26	S	19	S	22	S	27	S	28	S	0	R	10	R	11	R	14	R	6	R	8	R	13	R	32	S	32	S	10	R	30	S	10	R	20	S
pobat2dr3	Enterobacter	Environment	Limbe	25	S	18	I	19	I	29	S	28	S	11	R	29	S	21	S	27	S	6	R	10	R	11	R	25	S	30	S	0	R	21	S	9	R	17	S	10	R
pomutdr3	Enterobacter	Environment	Mutengene	25	S	23	S	18	I	27	S	29	S	22	S	27	S	28	S	30	S	8	R	12	R	12	R	26	S	35	S	10	R	18	S	0	R	8	R
